# Supplementary material for: Clinical characteristics and morbidity among hospitalized adults with advanced HIV disease in Uganda during ‘test and treat’ era
Source: PLOS Glob Public Health. 2023 Oct 18;3(10):e0002457. doi: 10.1371/journal.pgph.0002457 (PMC10584089; doi:10.1371/journal.pgph.0002457)
Supplement: S1 Dataset — (XLS) [file pgph.0002457.s001.xls]

## Sheet: final dataset
hosp_number	pat_inn	yob	known_hiv	nextof_kin	hiv_clinic	known_specify	patient	next_ofkin	care_prov	cd4_count	cd4_less	screening_form/who_clinical/Unexplained severe weight loss (>10% of presumed or measured body weight)	screening_form/who_clinical/Unexplained chronic diarrhoea for longer than 1 month	screening_form/who_clinical/Unexplained persistent fever (intermittent or constant for longer than 1 month)	screening_form/who_clinical/Persistent oral candidiasis Oral hairy leukoplakia	screening_form/who_clinical/Pulmonary tuberculosis	screening_form/who_clinical/Severe bacterial infections (such as pneumonia, empyema, pyomyosis, bone or joint infection)	screening_form/who_clinical/infection, menigitis, bacteraemia	screening_form/who_clinical/Acute necrotizing ulcerative stomatitis, gingivitis or periodontitis	screening_form/who_clinical/Unexplained anemia (Hb<8mg/dl), neutropenia (<5000/ml), chronic thrombocytopenia (<50,000/ml)	screening_form/who_clinical/HIV wasting syndrome	screening_form/who_clinical/Pneumocystis (jirovecii) pneumonia Recurrent severe bacterial pneumonia	screening_form/who_clinical/Chronic herpes simplex infection (orolabial, genital or anorectal of more than 1 month's duration or visceral at any site)	screening_form/who_clinical/Oesophageal candidates (or candidates of trachea, bronchi or lungs)	screening_form/who_clinical/Extrapulmonary tuberculosis Kaposi sarcoma	screening_form/who_clinical/Cytomegalovirus infection (renitis or infection of other organs)	screening_form/who_clinical/Central nervous system toxoplasmosis HIV encephalopathy	screening_form/who_clinical/Extrapulmonary cryptococcosis, including menigitis	screening_form/who_clinical/Disseminated nontuberculous mycobacterial infection	screening_form/who_clinical/Progressive multifocal leukoencephalopathy	screening_form/who_clinical/Chronic cryptosporidiosis	screening_form/who_clinical/Chronic isosporiasis	screening_form/who_clinical/Disseminated mycosis (extrapulmonary histoplasmosis, coccidioidomycosis)	screening_form/who_clinical/Lymphoma (cerebral or B-cell non-Hodgkin)	screening_form/who_clinical/Invasive cervical carcinoma	screening_form/who_clinical/Symptomatic HIV-associated nephropathy or cardiomyopathy	screening_form/who_clinical/Recurrent septicaemia (including nontyphoidal Salmonella)	screening_form/who_clinical/Atypical disseminated leishmaniasis	events_present	wght_loss	wght_duration	fever	fever_duration	nght_sweats	sweats_duration	cough	cough_duration	hemo	hemo_duration
Hospital Number	1.Patient's Initials	2.Year of birth	3.Known to be HIV-positive or comfirmed by rapid HIV test if test is unknown	4.Next of kin	5.Primary HIV clinic	Known, Specify	A.Patient:	B.Next of kin	C.HIV care provider:	7.CD4 count at admission	8.CD4 count at admission <=200 cells/mcL	screening_form/who_clinical/Unexplained severe weight loss (>10% of presumed or measured body weight)	screening_form/who_clinical/Unexplained chronic diarrhoea for longer than 1 month	screening_form/who_clinical/Unexplained persistent fever (intermittent or constant for longer than 1 month)	screening_form/who_clinical/Persistent oral candidiasis Oral hairy leukoplakia	screening_form/who_clinical/Pulmonary tuberculosis	screening_form/who_clinical/Severe bacterial infections (such as pneumonia, empyema, pyomyosis, bone or joint infection)	screening_form/who_clinical/infection, menigitis, bacteraemia	screening_form/who_clinical/Acute necrotizing ulcerative stomatitis, gingivitis or periodontitis	screening_form/who_clinical/Unexplained anemia (Hb<8mg/dl), neutropenia (<5000/ml), chronic thrombocytopenia (<50,000/ml)	screening_form/who_clinical/HIV wasting syndrome	screening_form/who_clinical/Pneumocystis (jirovecii) pneumonia Recurrent severe bacterial pneumonia	screening_form/who_clinical/Chronic herpes simplex infection (orolabial, genital or anorectal of more than 1 month's duration or visceral at any site)	screening_form/who_clinical/Oesophageal candidates (or candidates of trachea, bronchi or lungs)	screening_form/who_clinical/Extrapulmonary tuberculosis Kaposi sarcoma	screening_form/who_clinical/Cytomegalovirus infection (renitis or infection of other organs)	screening_form/who_clinical/Central nervous system toxoplasmosis HIV encephalopathy	screening_form/who_clinical/Extrapulmonary cryptococcosis, including menigitis	screening_form/who_clinical/Disseminated nontuberculous mycobacterial infection	screening_form/who_clinical/Progressive multifocal leukoencephalopathy	screening_form/who_clinical/Chronic cryptosporidiosis	screening_form/who_clinical/Chronic isosporiasis	screening_form/who_clinical/Disseminated mycosis (extrapulmonary histoplasmosis, coccidioidomycosis)	screening_form/who_clinical/Lymphoma (cerebral or B-cell non-Hodgkin)	screening_form/who_clinical/Invasive cervical carcinoma	screening_form/who_clinical/Symptomatic HIV-associated nephropathy or cardiomyopathy	screening_form/who_clinical/Recurrent septicaemia (including nontyphoidal Salmonella)	screening_form/who_clinical/Atypical disseminated leishmaniasis	10.Any 1 of the above clinical events present?	Weight loss	Duration/Days	Fever	Duration/Days	Night Sweats	Duration/Days	Cough	Duration/Days	Hemoptysis	Duration/Days
18751	FKX	1984	Yes	NF	Known, Specify	Buwambo Health Centre	754967387	759046460	---	221	No	0	0	0	0	1	1	0	0	0	0	0	0	0	0	0	0	0	0	0	0	0	0	0	0	0	0	0	Yes	Present	210	Present	210	Present	210	Present	210	Absent
24561	EMX	1997	Yes	NS	Known, Specify	Nabweru Health Centre III	---	0752683370 0783914512	---	9	Yes																													Present		Present		Present		Present		Absent
24599	JTX	1984	Yes	MA	Known, Specify	Kiswa Health Centre III	---	754433477	---	116	Yes																													Absent		Absent		Absent		Absent		Absent
23008	EMX	1977	Yes	BDB	Known, Specify	Kasangati Health centre IV	---	7706936654	---	199	Yes																													Present	90	Absent		Absent		Absent		Absent
24210	ILX	1994	Yes	NJ	Known, Specify	Mild may Uganda	---	708028213	---	42	Yes																													Present	270	Absent		Absent		Present	270	Absent
24127	OKX	1994	Yes	BI	Not Applicable		7770707711	784684739	---	5	Yes																													Present	14	Present	14	Present	14	Absent		Absent
24222	FNX	1992	Yes	---	Known, Specify	St Blikuddembe Clinic	752427430	---	---	78	Yes																													Present	14	Present	14	Present	14	Present	14	Absent
24351	CMX	1982	Yes	---	Known, Specify	Kesenyi Health Centre IV	---	755019569	----	617	No	0	0	0	1	1	0	0	0	0	0	0	0	0	0	0	0	0	0	0	0	0	0	0	0	0	0	0	Yes	Present		Present		Present		Present		Absent
24407	JBK	1973	Yes	SM	Not Applicable		755943493	---	---	207	No	0	0	0	0	0	0	1	0	0	0	0	0	0	0	0	0	0	0	0	0	0	0	0	0	0	0	0	Yes	Absent		Present	3	Present	14	Absent		Absent
24306	EJX	1978	Yes	SJ	Known, Specify	AIC Mengo	757786905	---	---	395	No	0	0	0	0	1	0	1	0	0	0	0	0	0	0	0	0	0	0	0	0	0	0	0	0	0	0	0	Yes	Present	60	Present	60	Present	60	Present	90	Absent
24191	SAX	1989	Yes	---	Known, Specify	Kawaala Health centre IV	0760930108 0740882683	---	---	262	No	0	0	0	0	1	0	0	0	0	0	0	0	0	0	0	1	0	0	0	0	0	0	0	0	0	0	0	Yes	Absent		Absent		Absent		Absent		Absent
24092	PNX	1976	Yes	NC	Not Applicable		700567770	0782863898 0755881984	---	669	No	0	0	0	0	1	0	0	0	0	0	0	0	0	0	0	0	0	0	0	0	0	0	0	0	0	0	0	Yes	Present	28	Present	28	Present	28	Present	28	Absent
24238	SNX	2000	Yes	KP	Known, Specify	Kitebe Health Centre IV	740273780	702487126	---	214	No	0	0	0	0	1	0	0	0	0	0	0	0	1	0	0	0	0	0	0	0	0	0	0	0	0	0	0	Yes	Present	14	Present	14	Present	14	Present	14	Absent
24399	FSX	1969	Yes	NS	Unknown		---	757317400	---	5	Yes																													Absent		Absent		Absent		Absent		Absent
24098	JBX	1986	Yes	AS, TA	Known, Specify	KCCA Kisenyi	0704140914 0773834513	751200486	---	0	Yes																													Present	120	Absent		Present	90	Present	90	Absent
24591	SKX	1947	Yes	NT	Known, Specify	Mitiyana RRH	0752359042 0702359042	0759357660 0774336791	---	0	Yes																													Present	21	Present	21	Present	21	Present	21	Absent
24473	AKX	1999	Yes	BJ	Not Applicable		778009940	0705871015 0772048203	---	108	Yes																													Absent		Absent		Absent		Absent		Absent
24449	RBX	1942	Yes	SM	Known, Specify	Nsambya Home Care	---	706489783	---	282	No	0	0	0	0	0	0	0	0	0	0	0	0	0	1	0	0	0	0	0	0	0	0	0	0	0	0	0	Yes	Present	152	Present	152	Present	152	Present	152	Absent
24181	JNX	1980	Yes	KI	Known, Specify	Mildmay	---	704939445	782473784	345	No	0	0	0	0	0	0	0	0	0	1	0	0	1	1	0	0	0	0	0	0	0	0	0	0	0	0	0	Yes	Present		Absent		Absent		Absent		Absent
23662	PTX	1978	Yes	NB	Known, Specify	Mbuya Reach Out	705370174	783182617	---	--	Yes																													Present	60	Present	30	Absent		Present	30	Absent
23786	DKX	1974	Yes	KS	Known, Specify	Uganda Martys Lubaga Hospital	702409806	754379700	---	51	Yes																													Present	90	Present	90	Present	90	Absent		Absent
23659	RNJ	1987	Yes	SJ	Not Applicable		772530207	702228622	---	71	Yes																													Present	90	Present	30	Present	30	Present	30	Absent
9056	FNX	1982	Yes	NN	Known, Specify	ISS Clinic Mulago	757189598	704210539	---	0	Yes																													Absent		Present	30	Present	30	Absent		Absent
21322	RMX	1981	Yes	NJ	Not Applicable		705921098	---	---	77	Yes																													Absent		Present	5	Absent		Absent		Absent
20902	FMX	1986	Yes	MG	Known, Specify	Uganda Cares Naguru	704662255	0750740234 077424776	--	85	Yes																													Absent		Absent		Absent		Absent		Absent
20963	ENX	1989	Yes	MB	Known, Specify	St. Balikuddembe Clinic (Uganda Cares)	702527078	---	---	78	Yes																													Present	60	Absent		Present	30	Present	30	Absent
21154	NAX	1984	Yes	APM	Known, Specify	Mulago ISS	700682796	772335766	---	170	Yes																													Absent		Absent		Absent		Absent		Absent
21159	SMX	1985	Yes	WE	Known, Specify	Naguru Hospital	759021835	753402623	---	57	Yes																													Absent		Absent		Absent		Absent		Absent
21845	SRX	1983	Yes	NC	Known, Specify	Mengo hospital	753306231	750436815	---	25	Yes																													Absent		Present	21	Present	14	Present	14	Absent
23295	JOX	1972	Yes	NN	Not Applicable		759838864	709554287	---	409	No	0	0	0	0	1	0	0	0	0	0	0	0	0	0	0	0	0	0	0	0	0	0	0	0	0	0	0	Yes	Absent		Present	60	Present	30	Present	60	Absent
22692	ZKX	1987	Yes	NF	Known, Specify	Kisenyi HCIII	779589506	0783774490 0777409740	---	174	Yes																													Present	60	Absent		Absent		Absent		Absent
22413	RNX	2002	Yes	SM	Known, Specify	Entebbe. Grade B	757262564	757190757	---	845	No	0	0	0	0	0	1	0	0	0	0	0	0	0	0	0	0	0	0	0	0	0	0	0	0	0	0	0	Yes	Absent		Present	30	Present	10	Absent		Absent
22980	MSX	1984	Yes	NW	Known, Specify	Kitebi HCIII	758563888	0773005736 0751541304	--	20	Yes																													Present	14	Present	7	Present	14	Absent		Absent
22931	AKX	1990	Yes	OD	Not Applicable		---	774241213	---	41	Yes																													Present	90	Present	30	Present	30	Present	30	Absent
23132	BKX	1992	Yes	NS	Known, Specify	Baylor Mulago	---	753498476	---	325	No	0	0	0	0	1	0	0	0	0	0	0	0	0	0	0	0	0	0	0	0	0	0	0	0	0	0	0	Yes	Present	6	Present	21	Present	21	Present	21	Absent
22778	BMX	1989	Yes	NM	Unknown		756041047	758156746	---	492	No	0	0	0	0	1	0	0	0	0	0	0	0	0	0	0	0	0	0	0	0	0	0	0	0	0	0	0	Yes	Absent		Present	60	Present	60	Present	60	Absent
22397	COX	1951	Yes	AG	Known, Specify	Alive Medical Centre Namuwongo	772574428	779094132	---	154	Yes																													Present	365	Absent		Present	30	Present	30	Absent
3407	HMX	1970	Yes	NS	Known, Specify	Bombo HCIV	0756042313 0772294651	752406864	---	17	Yes																													Absent		Present	30	Present	30	Present	60	Absent
22817	AWX	1995	Yes	J	Not Applicable		---	758448210	---	201	No	0	0	0	0	1	1	0	0	0	0	0	0	0	0	0	0	0	0	0	0	0	0	0	0	0	0	0	Yes	Absent		Present	30	Present	30	Present	60	Absent
23627	CAX	1991	Yes	OD	Known, Specify	Hope clinic Lukuli	---	752862171	---	0	Yes																													Present		Present	7	Absent		Present	7	Absent
23539	MNX	1986	Yes	NS	Known, Specify	Kitebi Health Centre IV	757709820	752549322	789464653	199	Yes																													Absent		Present	7	Absent		Absent		Absent
23641	SIX	1972	Yes	NM	Known, Specify	Wakiso Health Centre IV	704979908	752927748	---	15	Yes																													Present	180	Present	14	Present	14	Present	14	Absent
20980	WNX	1974	Yes	I /RK	Known, Specify	Uganda Cares	0708306335 0772953804 0752595899	0701085719 0708306335	--	145	Yes																													Present	60	Present	14	Present	3	Present	30	Absent
20906	MMX	1992	Yes	NM	Known, Specify	Naguru Hospital	754911309	701612635	---	11	Yes																													Absent		Absent		Absent		Absent		Absent
21422	GSX	2003	Yes	NM	Known, Specify	Mpumudde HC3 ( Nakawuka)	0708587266 0753585088	708587266	--	128	Yes																													Absent		Absent		Absent		Absent		Absent
20871	HMX	1980	Yes	NC	Known, Specify	Kibuli Muslim Hospital KE 2021-11-2	704067751	700176299	--	22	Yes																													Absent		Present	7	Absent		Absent		Absent
21034	VNX	1995	Yes	NG	Known, Specify	Masenge Masulita	70563941	0776345366 0753048474	--	114	Yes																													Absent		Present		Absent		Absent		Absent
21333	FNX	1980	Yes	NJ	Known, Specify	Mildmay Uganda	786281899	---	--	0	Yes																													Present	60	Present	60	Present	60	Present	60	Absent
21492	FWX	1976	Yes	NR	Known, Specify	Mengo Hospital	758742378	---	---	3	Yes																													Present	30	Present	30	Present	30	Present	30	Absent
21677	MRX	1982	Yes	NG	Known, Specify	Joint Clinical Research Centre	700995684	759033414	772523054	275	No	0	0	0	0	1	0	1	0	0	0	0	0	0	0	0	0	0	0	0	0	0	0	0	0	0	0	0	Yes	Present	2	Present	180	Absent		Absent		Absent
21657	MNJ	1972	Yes	NS	Known, Specify	Kisenyi Health Centre	773814526	758893170	753814525	35	Yes																													Absent		Absent		Present	14	Absent		Absent
22024	JNX	1975	Yes	NA	Known, Specify	Mengo Hospital ISS Clinic	---	709684960	---	28	Yes																													Absent		Absent		Absent		Absent		Absent
21910	PNX	1978	Yes	SMM	Known, Specify	Lubaga hospital	700997601	---	---	41	Yes																													Absent		Absent		Absent		Absent		Absent
21820	SNX	1952	Yes	MG	Known, Specify	Komanbogo HCIII	---	751297260	---	16	Yes																													Present	60	Present	30	Present	30	Present	30	Absent
21707	LLX	1979	Yes	NS	Known, Specify	Mild may Hospital, Entebbe	773883553	--		49	Yes																													Absent		Present	21	Absent		Absent		Absent
21469	ETX	1955	Yes	NN	Known, Specify	Mild may Entebbe	779595923	786345607	---	66	Yes																													Present	30	Absent		Absent		Absent		Absent
22256	JNX	1998	Yes	KP	Known, Specify	Kisugu HCIII	---	708261407		126	Yes																													Present	14	Present	14	Present	14	Present	14	Absent
21137	NKX	1965	Yes	BM	Known, Specify	TASO Mulago	0700684623 0758219398	---	752774607	259	No	1	0	1	1	0	0	0	0	0	0	0	0	0	0	0	0	0	0	0	0	0	0	0	0	0	0	0	Yes	Present	3	Present	3	Absent		Absent		Absent
10956	ISX	1987	Yes	MW NV	Known, Specify	MJAP Kiruddu	---	0787714023 0702738830		142	Yes																													Present	60	Present	7	Absent		Present	3	Absent
2428	RWX	1983	Yes	NP	Known, Specify	Nansana Home care later to Kisenyi HII	---	74128693	--	7	Yes																													Present	30	Present	14	Present	14	Present	30	Absent
22407	AKX	1993	Yes	NP	Known, Specify	Infectious Disease institute	751826782	705193445	702736509	145	Yes																													Present	60	Absent		Present	90	Present	90	Absent
22878	HNX	1980	Yes	NS	Not Applicable		---	754422371	---	113	Yes																													Present		Present	14	Present	30	Absent		Absent
21401	GKX	1981	Yes	NI	Unknown		740624983	0759320405 0705230063 0775596192		209	Yes																													Present	60	Present	60	Present	30	Present	14	Absent
24842	BKX	1991	Yes	NB	Known, Specify	Ndejje Zanta	753803938	0709058322 0760627682	752752285	38	Yes																													Present	120	Present	120	Present	120	Present	120	Absent
24524	MLX	1976	Yes	NJ	Known, Specify	Kamwokya Health Community Centre	777096584	0704705680 0778986026	---	162	Yes																													Absent		Absent		Absent		Absent		Absent
23856	FKX	1977	Yes	BM	Known, Specify	TASO Entebbe	755811006	706208804	752774207	0	Yes																													Absent		Present	60	Present	60	Absent		Absent
24690	DNX	1990	Yes	KG	Unknown		753523781	0703124887 0782124887	---	50	Yes																													Present	90	Absent		Absent		Present	28	Absent
24580	AOX	1976	Yes	NW	Known, Specify	JCRC Lubowa	---	700519899	---	290	No	0	0	0	0	0	0	0	0	0	0	0	0	0	0	0	0	0	0	0	0	0	0	0	0	1	0	0	Yes	Present	14	Absent		Present	14	Present	14	Absent
24187	FNX	1988	Yes	TS	Not Applicable		757330711	753801231	---	131	Yes																													Present	30	Present	30	Present	30	Present	30	Absent
25042	SKK	1961	Yes	MN	Known, Specify	Kisenyi HCIV	0751620222 0772620222	---	---	250	No	0	0	0	0	0	0	0	0	0	0	0	1	0	0	0	0	0	0	0	0	0	0	0	0	0	0	0	Yes	Absent		Absent		Absent		Absent		Absent
22794	ASX	1987	Yes	NH	Known, Specify	Nature Africa	706181702	0740402037 0708230233 0773623709	---	63	Yes																													Present	60	Present	60	Present	60	Present	60	Absent
23978	GMX	1986	Yes	SA	Not Applicable		---	704190313	---	0	Yes																													Absent		Present	60	Present	60	Present	60	Absent
23932	JTX	1959	Yes	ZS	Known, Specify	Nuature Africa Nansana	---	0704066923 0776657885	---	6	Yes																													Absent		Present	21	Present	21	Present	21	Absent
23958	CBX	1982	Yes	KJ	Known, Specify	St Benedicts HC wanyange	779090840	789210291	787731848	291	No	0	0	0	0	1	0	0	0	1	1	0	0	0	1	0	0	0	0	0	0	0	0	0	0	0	0	0	Yes	Present	150	Present	60	Present	60	Present	60	Absent
24936	JKX	1951	Yes	SS	Known, Specify	Kisenyi Health Centre	---	757979886	---	107	Yes																													Absent		Absent		Absent		Present	90	Absent
24706	RKX	1988	Yes	PS	Not Applicable		706064000	0754444700 0704572825	---	2	Yes																													Present	21	Present	21	Absent		Present	21	Absent
24899	ENX	1959	Yes	NJ	Known, Specify	Butabika	---	773280817	---	40	Yes																													Absent		Present	21	Absent		Absent		Absent
23790	max	1998	Yes	OJ	Known, Specify	Mengo Hospital	709833529	756728734	---	371	No	0	0	1	0	0	0	0	0	0	0	0	0	0	0	0	0	0	0	0	0	0	0	0	0	0	0	0	Yes	Absent		Present	30	Present	30	Present	3	Absent
23519	JNX	1982	Yes	NM	Known, Specify	Kisenyi HCIII	---	755132245	---	199	Yes																													Present	90	Present	30	Present	30	Present	30	Absent
23471	EMX	1984	Yes	HH	Known, Specify	Kiswa HCIII	789121580	775109520	706165127	72	Yes																													Present	14	Present	14	Present	14	Present	14	Absent
22372	UKX	1984	Yes	RE	Known, Specify	Kiruddu Hospital	---	700795325	---	227	No	0	0	0	0	1	0	0	0	0	0	0	0	0	0	0	0	0	0	0	0	0	0	0	0	0	0	0	Yes	Absent		Present	7	Absent		Present	7	Absent
23851	GSX	1970	Yes	NR	Known, Specify	Komamboga HCIV	755901166	756153104	---	0	Yes																													Present	180	Present	30	Present	180	Present	180	Absent
24483	CNX	1985	Yes	NJ	Unknown		752590994	0756441671 075232447	---	17	Yes																													Present	60	Present	60	Present	60	Present	60	Absent
24329	GNK	1979	Yes	TJ	Known, Specify	MJAP	776593834	784833039	753998618	226	No	0	0	0	0	1	0	0	0	0	0	0	0	0	0	0	1	0	0	0	0	0	0	0	0	0	0	0	Yes	Present	180	Present	180	Present	180	Present	180	Absent
23883	ONX	1992	Yes	NM	Known, Specify	Bukomero Health Centre IV	---	0706207370 0774458625	783700071	227	No	0	0	0	0	1	0	0	0	0	0	0	0	0	1	0	0	0	0	0	0	0	0	0	0	0	0	0	Yes	Absent		Present	14	Present	14	Present	14	Absent
24351	JMX	1986	Yes	NN	Known, Specify	Mubende RRH	0704701631 0704701631	773340000	---	103	Yes																													Present	180	Present	60	Present	90	Present	90	Absent
24196	JMX	1968	Yes	MS	Known, Specify	Wakiso Health Centre IV	782315484	752153619	---	383	No	0	0	0	0	0	0	0	0	0	1	0	0	0	0	0	1	0	0	0	0	0	0	0	0	0	0	0	Yes	Present	60	Present	60	Present	60	Present	60	Absent
23180	ISX	1972	Yes	KJ	Known, Specify	Mild may Uganda	772325977	772654422	---	114	Yes																													Present	180	Present	30	Absent		Absent		Absent
24094	FOX	1981	Yes	AJP	Known, Specify	Komamboga Health Centre	779022616	77784701	---	30	Yes																													Present	60	Present	60	Present	60	Present	60	Absent
24066	MSK	1986	Yes	RN	Known, Specify	Kisenyi Health Centre	755027465	754083325	---	4	Yes																													Present	90	Present	90	Present	90	Present	90	Absent
24006	RKX	1995	Yes	KC	Not Applicable		---	0741406118 0700868829	---	---	Yes																													Present	60	Present	30	Present	30	Present	30	Absent
25473	KBX	1998	Yes	SN	Known, Specify	Kasangati HCIV	---	0782717011 0702872293	---	277	No	0	0	0	0	0	0	0	0	0	0	0	0	1	0	0	0	0	0	0	0	0	0	0	0	1	0	0	Yes	Absent		Absent		Absent		Present	14	Absent
25082	TWX	1982	Yes	NS	Known, Specify	Nyange HCIII	772515474	776855425	702115007	15	Yes																													Present	14	Present	14	Present	14	Present	14	Absent
24002	MSX	1984	Yes	NC	Known, Specify	Mengo Hospital	752310355	705259725	---	0	Yes																													Absent		Absent		Absent		Present	14	Absent
24731	MMX	1990	Yes	JN	Known, Specify	Kyengera Health Centre III	702253826	---	---	26	Yes																													Present	21	Present	21	Present	21	Present	21	Absent
23713	FGX	1995	Yes	GF	Not Applicable		758687400	705585529	---	5	Yes																													Present	395	Present	30	Present	30	Present	30	Absent
24636	SKX	1986	Yes	NG	Known, Specify	Mild may Uganda	704575992	755544113	---	70	Yes																													Present		Absent		Present		Present		Absent
25664	CMX	1983	Yes	MJP	Not Applicable		---	757311547	---	0	Yes																													Present	30	Present	30	Present	30	Present	30	Absent
26831	RSX	1999	Yes	TS	Known, Specify	Uganda Cares	760176722	---	---	382	No	0	0	0	0	1	0	0	0	0	0	0	0	0	0	0	0	0	0	0	0	0	0	0	0	0	0	0	Yes	Absent		Present	7	Present	30	Present	30	Present	7
24911	JMX	1979	Yes	AA	Known, Specify	Dr. Bata Hospital Entebbe	774767523	0770722108 0751899206	706270745	41	Yes																													Present	180	Present	180	Present	180	Present	180	Absent
24935	MKX	1990	Yes	NS, NJ	Not Applicable		705642161	0740323533 0781823104	---	394	No	0	0	0	0	0	0	1	0	0	0	0	0	0	0	0	1	0	0	0	0	0	0	0	0	0	0	0	Yes	Absent		Present		Present		Present		Absent
25352	SKX	1991	Yes	NC	Known, Specify	Mild may	752247369	0704348817 0782732452	---	28	Yes																													Absent		Absent		Absent		Absent		Absent
24642	CAX	1999	Yes	OP	Known, Specify	NH	788284800	0773094029 0705382774	---	8	Yes																													Present	30	Present	30	Present	30	Present	30	Absent
24267	JAX	1989	Yes	AE	Not Applicable		0872837261 0786679424 0772919798	---	---	0	Yes																													Present	21	Present	21	Absent		Present	30	Absent
24283	LIX	1988	Yes	MM	Not Applicable		702766820	759319450	---	138	Yes																													Present	21	Present	21	Present	21	Absent		Absent
24790	SMX	1964	Yes	MM	Known, Specify	Muddu Health Center	---	753738272	---	132	Yes																													Absent		Absent		Absent		Absent		Absent
24573	RNX	1994	Yes	OB	Known, Specify	Luffa Valley Health Centre III	0757272972 0789862428	752328388	---	141	Yes																													Present	21	Present	21	Present	21	Absent		Absent
24259	ZMH	1958	Yes	MN SU	Known, Specify	Kasangati Health Centre IV	700299298	0774707629 0703454135	753451123	138	Yes																													Present	14	Present	14	Present	14	Present	14	Absent
24129	SNX	1959	Yes	NC	Known, Specify	Butoolo Health Centre III	758739326	0752482206 0754358521	393206140	514	No	0	0	0	0	0	0	1	0	0	1	0	0	0	1	0	0	0	0	0	0	0	0	0	0	1	0	0	Yes	Present	90	Present	90	Present	90	Present	90	Absent
23443	NPX	1993	Yes	MJ	Unknown		---	0755202473 0783985323	---	0	Yes																													Present	30	Present	14	Present	14	Present	14	Present	3
24365	MRP	1985	Yes	MD	Not Applicable		---	708148908	---	50	Yes																													Present	30	Present	30	Present	30	Present	30	Absent
23857	JNX	1994	Yes	KW	Known, Specify	TASO Entebbe	---	7733199864	752774207	22	Yes																													Present	60	Present	14	Present	60	Absent		Absent
23683	IFX	1982	Yes	AZ	Known, Specify	Noesse Health centre IV	---	777175950	---	111	Yes																													Absent		Absent		Present	30	Absent		Absent
22148	ASX	1990	Yes	NJ	Known, Specify	Kisenyi Health Centre	---	756271287	---	120	Yes																													Absent		Present	150	Present	150	Present	150	Absent
22873	HNM	1965	Yes	KS	Not Applicable		705308336	703365812	---	77	Yes																													Present	30	Present	14	Present	14	Present	14	Absent
18749	PNX	1989	Yes	NV	Known, Specify	Lwamatta Health Centre	709537533	750988323	---	295	No	0	0	0	0	0	0	0	0	1	0	0	0	0	0	0	0	0	0	0	0	0	0	0	0	0	0	0	Yes	Present	999	Present	999	Present	999	Present	999	Absent
24594	AAX	1995	Yes	IA	Unknown		255000000000	+254724656635 0776263859 0708803717	---	0	Yes																													Absent		Absent		Absent		Present	21	Absent
23889	MOX	1990	Yes	KM	Not Applicable		0773712468 075952909	751293187	---	338	No	0	0	0	0	0	0	0	0	0	0	0	0	0	1	0	0	0	0	0	0	0	0	0	0	0	0	0	Yes	Absent		Present	14	Present	14	Absent		Absent
23413	JKX	1972	Yes	KJ	Known, Specify	Mild may Uganda	740144972	0705335073 0785140433		22	Yes																													Absent		Present	14	Present	14	Present	60	Present	14
23656	MKX	1997	Yes	NR	Not Applicable		759616101	758182917	---	0	Yes																													Absent		Absent		Present	14	Absent		Absent
23746	GSX	1963	Yes	NM	Known, Specify	Uganda cares Naguru	789963978	752716378	---	56	Yes																													Present	150	Present	30	Present	30	Present	30	Absent
23807	DTX	1982	Yes	SF	Not Applicable		703636487	759632846	---	51	Yes																													Present	180	Present	7	Absent		Absent		Absent
23283	ZNX	1996	Yes	JD	Unknown		---	705310492	---	189	Yes																													Absent		Present	2	Absent		Present	30	Absent
23640	ONX	1982	Yes	NL	Not Applicable		---	---	---	212	No	0	0	0	0	1	0	0	0	0	0	0	0	0	0	0	0	0	0	0	0	0	0	0	0	0	0	0	Yes	Absent		Absent		Absent		Present	60	Absent
23783	AKX	1982	Yes	NM	Known, Specify	Uganda Cares St. Baikudembe Clinic	709125511	751972376	777178891	153	Yes																													Present	150	Absent		Absent		Present	2	Absent
23859	HNX	1961	Yes	NM	Known, Specify	TASO Mulago	---	0741012450 0702711460	---	221	No	0	0	0	0	0	0	0	0	0	0	0	0	0	1	0	0	0	0	0	1	0	0	0	0	0	0	0	Yes	Absent		Present	7	Absent		Present	14	Absent
23612	JNX	1987	Yes	NM	Not Applicable		---	775375779	---	0	Yes																													Absent		Present	14	Present	14	Present	14	Absent
23762	MMX	1978	Yes	KJ	Not Applicable		783135827	758283498	---	0	Yes																													Present	90	Present	90	Present	90	Present	90	Absent
23684	SNX	1994	Yes	NZ NS	Known, Specify	Kiruddu National Referral Hospital	704741333	0755021485 0758217698	---	35	Yes																													Present	999	Absent		Absent		Absent		Absent
23989	MSX	1968	Yes	KS	Known, Specify	Kisubi Hospital	706837252	702222224	---	10	Yes																													Absent		Absent		Present	30	Absent		Absent
24737	SNX	1982	Yes	NC	Known, Specify	Goma Health Centre	---	0782424046 0754762727	---	0	Yes																													Absent		Absent		Absent		Absent		Absent
24501	AX	1988	Yes	---	Not Applicable		0781936509 0751458669	---	---	9	Yes																													Present	14	Present	14	Present	14	Present	14	Absent
24629	DZX	1997	Yes	KD	Not Applicable		---	0756651377 0740826035	---	121	Yes																													Present	21	Present	21	Present	21	Present	21	Absent
24255	FNX	1982	Yes	NN	Known, Specify	ISS Clinic Mulago	757189598	704210539	411533151	0	No	0	0	0	0	1	0	0	0	0	0	0	0	0	0	0	0	0	0	0	0	0	0	0	0	0	0	0	Yes	Present	730	Absent		Present	90	Present	90	Absent
24132	CBX	1972	Yes	NJ	Known, Specify	Timengo Health Centre III, Masindi	778795029	783722962	77466850	151	Yes																													Absent		Present	7	Present	120	Present	120	Absent
24358	CKX	1997	Yes	SE	Known, Specify	Uganda Cares Kamwokya	---	0772991620 0703883635	---	561	No	0	0	0	0	0	0	1	0	0	0	0	0	0	0	0	0	0	0	0	0	0	0	0	0	0	0	0	Yes	Present	21	Present	21	Present	21	Present	21	Absent
24368	HKX	1991	Yes	KB	Known, Specify	Kasangati Health Centre IV	756912300	758062612	---	109	Yes																													Present	90	Present	90	Present	90	Absent		Absent
24190	SBX	1955	Yes	TS	Known, Specify	Kisenyi Health Centre IV	773988594	786596751	---	141	Yes																													Absent		Absent		Absent		Present	30	Absent
24812	KAM	1989	Yes	NJ MM	Not Applicable		0701795610 0786836010	0702216356 0772787288		220	No	0	0	0	0	0	0	0	0	1	0	0	0	0	1	0	0	0	0	0	0	0	0	0	0	0	0	0	Yes	Present	90	Present	90	Present	90	Present	90	Absent
24047	TOX	1984	Yes	NALUJJA JACKLINE	Known, Specify	UGANDA CARES, KAMWOKYA	702756111	779699919	204400100	XXX	Yes																													Absent		Present	60	Present	60	Present	60	Absent
24421	RAX	1996	Yes	NAKASOZI YUDAYA	Known, Specify	MILDMAY, ENTEBBE	700826075	773973527		-	No	0	0	0	0	1	0	0	0	1	0	0	0	0	0	0	0	0	0	0	0	0	0	0	0	0	0	0	Yes	Present	14	Absent		Present	14	Present	14	Absent
23911	TJX	1991	Yes	AISHA	Not Applicable		751775848	-		-	No	1	0	1	0	0	0	0	0	0	0	0	0	0	0	0	0	0	0	0	0	0	0	0	0	0	0	0	Yes	Present	180	Present	180	Present	90	Present	90	Absent
25686	RNX	1974	Yes	KAKOMBO JAFARI	Known, Specify	GOLI HC 4	757062244	705824595		42	Yes																													Absent		Absent		Absent		Absent		Absent
25720	SAX	1990	Yes	BANDEKYE LEVI	Not Applicable		775340037	0750090543, 0788581307		12	Yes																													Present		Present		Present		Present		Absent
25834	EWX	1997	Yes	NAKYAZZE HARRIET	Not Applicable		-	0754181008, 0753431637		UNDETECTABLE	Yes																													Present	30	Present	30	Present	30	Present	30	Absent
25831	SSX	1982	Yes	NAKYANZI JUSTINE	Not Applicable		782894499	79061637		199	Yes																													Present		Present		Present		Present		Absent
25787	DSX	1966	Yes	NANTONGO BRENDA	Known, Specify	LUBALA HOSPITAL	775440324	0701934058, 0702291619		283	No	0	0	0	0	0	0	0	0	0	0	0	0	0	0	0	1	0	0	0	0	0	0	0	0	0	0	0	Yes	Absent		Absent		Absent		Absent		Absent
24609	RMX	1984	Yes	FAIDA NADIA	Unknown		781772992	0789735980, 0754732580		71	Yes																													Absent		Absent		Absent		Absent		Absent
24141	BKX	1988	Yes	NAKULIMA ROBINAH	Known, Specify	MILDMAY, LWEZA	781848428	-	782473784	8	Yes																													Present	120	Present	120	Present	120	Present	120	Absent
24748	KMX	1981	Yes	KIBUUKA HENRY	Known, Specify	LUBAGA	753089990	752211518		15	Yes																													Present	90	Present	89	Present	90	Present	90	Absent
25041	TNX	1986	Yes	NALWANGA	Known, Specify	KIRUDDU NRH	752466927	752879034		75	Yes																													Present	90	Present	90	Present	90	Present	90	Absent
25211	JTX	1981	Yes	Tumusiime DAVID	Known, Specify	MUKONO GENERAL HOSPITAL	750993205	777306057	776357660	3	Yes																													Present	21	Present	21	Present	21	Present	21	Absent
25712	FNX	1992	Yes	KANYANGE ANNET	Known, Specify	NURTURE AFRICA	772570607	750111573		36	Yes																													Absent		Absent		Absent		Present	14	Absent
25104	RKX	1970	Yes	MUSENE ANNET	Known, Specify	-	782163725	776626036		39	Yes																													Present	90	Present	90	Present	90	Present	90	Absent
25500	BBX	1983	Yes	-	Known, Specify	KISENYI HCIV	755319684	-		502	No	0	0	0	0	0	0	0	0	0	0	0	0	0	1	0	0	0	0	0	0	0	0	0	0	0	0	0	Yes	Present	30	Present	30	Present	30	Present	30	Absent
24719	WKX	1997	Yes	SANYU GLORIA	Known, Specify	St APOLLO HCIII	-	751479576		XXX	Yes																													Present	90	Present	90	Present	90	Present	90	Absent
25890	JSX	1988	Yes	SSENTUME ROBERT	Known, Specify	ZAUM MEDICAL CENTRE	-	754766584	750926215	230	No	0	0	0	0	0	0	1	0	0	0	0	0	0	0	0	1	0	0	0	0	0	0	0	0	0	0	0	Yes	Absent		Present	3	Absent		Absent		Absent
24082	MKX	2009	Yes	NAMBAZIIRA JANE	Not Applicable		-	705113072		3	Yes																													Present	30	Present	30	Present	30	Present	30	Absent
24763	HBX	1992	Yes	HADIJAH BALIGOBYE	Known, Specify	KIRUDDU NRH	753684923	754375736		95	Yes																													Absent		Present	15	Absent		Present	120	Absent
24820	IKX	1990	Yes	MN	Known, Specify	Mildmay Uganda	755604347	775046457	---	0	Yes																													Present	21	Present	21	Present	21	Present	21	Absent
24592	JLX	1964	Yes	BD	Known, Specify	Mukono Dispensary	707071510	759317070	---	151	Yes																													Present	999	Absent		Absent		Absent		Absent
24276	GTX	1987	Yes	GSK	Known, Specify	Mild may Uganda	---	774769133	---	48	Yes																													Present	14	Present	14	Present	14	Present	14	Absent
24458	GKX	1978	Yes	MA	Known, Specify	Kyankwanzi Health Centre	702006874	709832749	---	386	No	0	0	0	0	1	1	0	0	0	0	0	0	0	0	0	0	0	0	0	0	0	0	0	0	0	0	0	Yes	Present	90	Present	90	Present	90	Present	90	Absent
24243	TNX	1996	Yes	MG	Not Applicable		---	751092884	---	0	Yes																													Present	365	Absent		Absent		Absent		Absent
24257	ALX	1980	Yes	JM	Known, Specify	IDI Mulago	---	752276636	---	111	Yes																													Present		Present		Present		Present		Absent
24430	BKX	1987	Yes	NH	Known, Specify	Mengo Hospital	759683737	---	---	56	Yes																													Absent		Absent		Absent		Absent		Absent
17366	RMX	1991	Yes	KR	Known, Specify	Mulago TASO	741974733	0708470856 0874630590	---	69	Yes																													Present	21	Present	21	Absent		Present		Absent
24875	MKX	1991	Yes	---	Known, Specify	Kitebi Health Centre IV	754255744	0708073522 0703378317	---	24	Yes																													Present	90	Present	90	Present	90	Present	90	Absent
21497	FKX	1989	Yes	NP	Known, Specify	Mukono General Hospital	706217389	---	776357610	12	Yes																													Present	90	Present	90	Present	90	Present	90	Absent
24264	EKX	1969	Yes	NM	Known, Specify	Maddu Health Centre	---	701234705	---	0	Yes																													Present	14	Present	14	Present	14	Present	14	Absent
11131	RMX	1984	Yes	ND	Known, Specify	KNRH	753465266	---	---	213	No	0	0	0	0	0	0	0	0	0	1	0	0	0	0	0	0	0	0	0	1	0	0	0	0	0	0	0	Yes	Present	213	Absent		Absent		Absent		Absent
23202	ANX	1984	Yes	KA	Unknown		---	775180893	---	116	Yes																													Present		Present	30	Present	30	Present	21	Absent
23218	MKX	1984	Yes	NS	Not Applicable		751323895	778199779	---	32	Yes																													Absent		Present	14	Absent		Present	30	Absent
23550	MKX	1982	Yes	NS	Not Applicable		701012893	---	---	199	Yes																													Present	395	Absent		Absent		Absent		Absent
22663	RNX	1986	Yes	NJ	Known, Specify	Mild may Uganda	---	751269992	---	3	Yes																													Absent		Present	30	Present	30	Present	180	Absent
23261	VKX	2001	Yes	MS	Known, Specify	Entebbe Grade B	785497629	783455508	---	16	Yes																													Absent		Present	14	Present	14	Present	14	Absent
23325	BNX	1987	Yes	KH	Not Applicable		751840512	777169159	---	13	Yes																													Absent		Present	14	Present	14	Present	14	Absent
22535	RLX	1957	Yes	AA	Not Applicable		700314516	753106206	---	32	Yes																													Absent		Present	14	Present	14	Present	14	Absent
23473	TNX	1980	Yes	NJ	Known, Specify	Mild may Hospital	75552976	0753094147 0782239633	---	442	No	0	0	0	1	0	0	0	0	0	0	0	0	0	0	0	0	0	0	0	0	0	0	0	0	0	0	0	Yes	Absent		Absent		Absent		Absent		Absent
23561	PNX	1975	Yes	NS	Known, Specify	Namayumba Health Centre IV	756832903	703862910	---	0	Yes																													Absent		Absent		Absent		Present	7	Absent
21330	RNX	1969	Yes	NT	Known, Specify	Kawempe Home care	754697395	---	---	17	Yes																													Present	14	Present	14	Absent		Absent		Absent
21352	AAX	1987	Yes	AM	Known, Specify	Kawolo Hospital	7055316714	---	----	22	Yes																													Absent		Absent		Absent		Present	60	Absent
21451	EMX	1991	Yes	NP	Known, Specify	Nabweru Health Centre III	757032232	752487937	---	17	Yes																													Absent		Absent		Absent		Absent		Absent
21217	BNX	1981	Yes	NV	Known, Specify	Wakiso Health Centre 4	752709419	---	---	217	No	0	0	0	0	1	0	0	0	1	0	0	0	0	0	0	0	1	0	0	0	0	0	0	0	0	0	0	Yes	Absent		Absent		Absent		Present	7	Absent
21180	SLX	1971	Yes	LE	Known, Specify	Uganda Cares	754717279	---	---	98	Yes																													Present	45	Present	30	Present	14	Present	14	Absent
21510	CNX	1969	Yes	NA	Known, Specify	Mukono Hospital	774344356	---	---	89	Yes																													Present	90	Present	90	Present	90	Present	90	Absent
21369	SMX	1955	Yes	NF	Known, Specify	Naguru Hospital	704481607	707966813	---	54	Yes																													Present	30	Present	14	Absent		Absent		Absent
21411	SNX	1956	Yes	KN	Known, Specify	Mitiyana Hospital	---	753980596	---	67	Yes																													Absent		Present	30	Present	30	Present	30	Absent
21425	MBX	1989	Yes	ND	Known, Specify	---	703805002	756856460	---	49	Yes																													Present	30	Present	10	Present	10	Present	21	Absent
21541	MKX	1968	Yes	NB	Unknown		781549400	---	---	12	Yes																													Absent		Absent		Absent		Absent		Absent
23144	RNX	1974	Yes	NJ	Known, Specify	Nansana Health Centre IV	---	755764657	---	3	Yes																													Present	334	Present	21	Present	21	Present	180	Absent
23205	AMX	1967	Yes	AS	Known, Specify	Kisugu Health centre III	---	756197454	---	93	Yes																													Absent		Present	14	Absent		Absent		Absent
21139	RSX	1979	Yes	SS	Known, Specify	Mild may Uganda	753587471	0701698756 0752698756	---	206	No	0	0	0	0	0	0	0	0	0	0	0	0	0	1	0	0	0	0	0	0	0	0	0	0	0	0	0	Yes	Present	30	Present	7	Absent		Present	7	Absent
23314	MJX	1981	Yes	NS	Known, Specify	Kisenyi Health Centre IV	701969610	773962646	772019160	13	Yes																													Absent		Present	60	Present	30	Present	90	Absent
22869	JSX	1986	Yes	NS	Known, Specify	Kiruddu Hospital	760731323	758895168	---	28	Yes																													Absent		Absent		Absent		Absent		Absent
20425	HNX	1984	Yes	LV	Known, Specify	Case Hospital	756835414	750486698	---	47	Yes																													Absent		Present	14	Absent		Present	60	Present	1
19981	JNX	1969	Yes	NG	Known, Specify	Mild May Uganda	773195978	702259385	---	1	Yes																													Present	90	Present	14	Absent		Present	60	Absent
22895	RMX	1989	Yes	WA	Known, Specify	Hope Clinic Kansanga	774944960	756402481	---	33	Yes																													Absent		Present	30	Absent		Absent		Absent
20392	RNX	1986	Yes	NM	Known, Specify	Naggalama Hospital	702123675	775329098		249	No	0	0	0	0	0	0	0	0	0	0	0	0	0	1	0	0	0	0	0	0	0	0	0	0	0	0	0	Yes	Absent		Absent		Present	14	Absent		Absent
20870	JMX	1981	Yes	TS	Known, Specify	Kawaala Health Centre III / Orthodox missionary Hospital	784390966	775090932	---	63	Yes																													Present	30	Absent		Present	60	Present	60	Absent
22765	RAX	1993	Yes	TC	Known, Specify	Buhinga Hospital ( Fort Portal)	786643247	788568630	---	126	Yes																													Present	30	Present	30	Absent		Present	60	Present	1
21969	KSX	1981	Yes	MS	Unknown		759989518	778769011	---	58	Yes																													Absent		Present	180	Present	90	Present	7	Absent
22746	MMX	1992	Yes	NJ	Known, Specify	Kasangati Health Centre III	708379935	0702943831 0757201600	---	4	Yes																													Absent		Absent		Absent		Absent		Absent
22836	LWX	1987	Yes	KM JK	Known, Specify	Kitebi Health Centre III but getting transferred to Kalisizo Hospital	---	0741972055 0709257188	---	158	Yes																													Present	30	Present	14	Present	30	Present	30	Absent
21464	JKX	1989	Yes	NJ	Known, Specify	Mulago ISS	787517252	---	---	605	No	0	0	0	0	0	0	0	0	1	0	0	0	0	1	0	0	0	0	0	0	0	0	0	0	0	0	0	Yes	Present	30	Present	5	Absent		Present	5	Absent
23288	GNX	1992	Yes	MD	Known, Specify	Masaka RRH	758506854	704394805	---	---	Yes																													Present	180	Present	90	Present	60	Present	90	Absent
23094	ABS	1974	Yes	NR	Known, Specify	Kabubu Health Centre	782354740	750078633	---	54	Yes																													Absent		Present	3	Absent		Absent		Absent
21418	FDX	1983	Yes	KF	Known, Specify	Ndejje Health Centre III/ Mildmay	757087013	788996801	---	0	Yes																													Absent		Absent		Present	21	Absent		Absent
23446	NHX	1994	Yes	NP	Not Applicable		758996854	0701465806 0773111087	---	148	Yes																													Present	30	Present	14	Absent		Absent		Absent
22728	DDX	1991	Yes	NA	Known, Specify	Holy orthodox mission Hospital	705059376	755992099	---	32	Yes																													Absent		Absent		Absent		Absent		Absent
22967	ANX	1972	Yes	MM	Not Applicable		703473981	758766496	---	37	Yes																													Absent		Present	30	Absent		Present	14	Absent
23391	RNX	1995	Yes	SM	Known, Specify	CFU Kawempe	704054682	703382936	---	38	Yes																													Present	180	Present	30	Present	30	Present	30	Absent
22913	JZX	1992	Yes	NB	Known, Specify	Uganda Cares	---	774948045	---	108	Yes																													Present		Present	60	Present	60	Present	60	Absent
17651	DKX	1971	Yes	N	Known, Specify	IDI Mulago	758116759	757667956	---	46	Yes																													Absent		Present	3	Absent		Absent		Absent
21490	SKX	1994	Yes	NH NS	Known, Specify	Mbale People's Hospital	701777280	740156729	---	25	Yes																													Absent		Present	14	Absent		Absent		Absent
22267	MRX	1994	Yes	MD	Known, Specify	Makerere Hospital	705311212	774589890	---	9	Yes																													Absent		Present	1	Present	14	Absent		Absent
22477	MNX	1986	Yes	SD	Known, Specify	IDI Mulago	783085962	0782566674 0753566674	---	145	Yes																													Absent		Absent		Absent		Absent		Absent
20055	JKX	1994	Yes	---	Known, Specify	Kira Health Centre III	07799567733 0751335252	---	---	6	Yes																													Absent		Present	7	Absent		Absent		Absent
20035	MPX	1970	Yes	NJ	Known, Specify	Kasana Hospital Luwero	782614013	782542985	0788777061 0750717367 0782557925	113	Yes																													Absent		Absent		Absent		Absent		Absent
18826	JNX	1981	Yes	M	Known, Specify	Kiruddu ISS Clinic	750586767	702470879	---	25	Yes																													Absent		Present	30	Absent		Present	30	Absent
14943	DKX	1969	Yes	NE	Known, Specify	Mild may Uganda	788348157	774756377	---	167	Yes																													Absent		Absent		Absent		Present	90	Absent
21000	EMX	1986	Yes	NS	Known, Specify	Kitebi HC3 / Kiswa	70832879	755733484	---	39	Yes																													Absent		Absent		Absent		Absent		Absent
20718	HHX	1970	Yes	NB	Known, Specify	Kira HCIII	701253782	788910809	---	0	Yes																													Present	60	Absent		Absent		Present		Absent
20466	SBX	1972	Yes	BF	Known, Specify	Kiruddu ISS Clinic	705621916	703307400	---	278	No	0	0	0	0	0	0	0	0	0	0	0	0	1	1	0	0	0	0	0	0	0	0	0	0	0	0	0	Yes	Absent		Absent		Absent		Absent		Absent
20568	SNX	1995	Yes	NA	Known, Specify	JCRC Ndejje HC	751622511	---	---	134	Yes																													Present	30	Present	14	Absent		Present	14	Absent
20071	JNX	1990	Yes	NO	Unknown		773992419	757284578		26	Yes																													Absent		Present	7	Present	14	Absent		Absent
19878	ZNX	1993	Yes	SD	Known, Specify	Kajjansi Health Centre IV	750432729	703843335	758149597	40	Yes																													Absent		Present	7	Present	2	Absent		Absent
20461	MNX	1983	Yes	BM	Known, Specify	Kisugu (Alive medical Centre	703724462	783903749	---	1	Yes																													Present	60	Present	7	Absent		Present	3	Absent
200221`	PNP	1998	Yes	BM	Known, Specify	70483966	756047016	---	---	11	Yes																													Present	21	Present	14	Present	14	Present	14	Absent
14967	RLX	1969	Yes	NA	Known, Specify	Nampunge HC III	787977273	78824820	---	75	Yes																													Absent		Absent		Absent		Absent		Absent
19964	RTX	1990	Yes	AM	Known, Specify	Mild may Uganda	705148704	703184058	788183019	14	Yes																													Absent		Present	21	Absent		Absent		Absent
20032	AAX	1979	Yes	NS	Known, Specify	Mengo Hospital	777403924	779005121	774863023	107	Yes																													Present	30	Present	30	Present	30	Present	60	Absent
20496	JKX	1987	Yes	NO	Known, Specify	IDI general Clinic	751351963	756003695	---	212	No	0	0	0	0	0	0	0	0	0	0	0	0	0	1	0	0	0	0	0	0	0	0	0	0	0	0	0	Yes	Present	30	Present	14	Absent		Absent		Absent
20618	JAX	2003	Yes	NG	Known, Specify	Joy Medical Centre	771089988	705797674	---	561	No	0	0	0	0	0	0	0	0	0	0	0	0	0	1	0	0	0	0	0	0	0	0	0	0	0	0	0	Yes	Absent		Present	7	Present	14	Absent		Absent
20522	ZNX	1986	Yes	NS	Known, Specify	Kanyaya HC (Kawempe)	758303398	---	---	131	Yes																													Absent		Present	14	Present	14	Absent		Absent
20517	FNX	1985	Yes	NF	Known, Specify	Kisenyi HCIII	---	---	---	8	Yes																													Absent		Absent		Absent		Absent		Absent
20388	ONX	1999	Yes	NR	Known, Specify	Kiruddu ISS Clinic	---	753011823	---	39	Yes																													Absent		Present	14	Present	14	Present	14	Absent
24327	MNX	1975	Yes	KJ	Known, Specify	Kisugu health Centre III	752500401	0701685840 0777161947	---	63	Yes																													Present	730	Absent		Absent		Absent		Absent
24420	RMX	1984	Yes	MM	Known, Specify	TASO Entebbe	752949673	777658842	773978364	579	No	0	0	0	0	1	0	0	0	0	0	0	0	0	0	0	0	0	0	0	0	0	0	0	0	0	0	0	Yes	Present	14	Present	14	Present	21	Present	21	Absent
24436	ZNX	1983	Yes	NZ	Known, Specify	Nsambya Hospital	753693901	706274068	Not done	---	Yes																													Present	30	Present	30	Present	30	Present	30	Absent
24708	MKX	19885	Yes	NS	Known, Specify	Hope Clinic	759532299	0707691659 0786472706		7	Yes																													Absent		Absent		Absent		Absent		Absent
21924	JNX	1994	Yes	MM	Not Applicable		700137906	---	---	0	Yes																													Present	30	Absent		Absent		Absent		Absent
20100	LKX	1998	Yes	KGF	Known, Specify	Kajjansi Health Centre IV	0708500996 0756652352	787938786	752185704	1	Yes																													Present	120	Present	30	Present	30	Present	30	Absent
19602	BTX	1975	Yes	KP AJ	Known, Specify	Naguru Hospital	783437511	0776663075 0783437511	751251181	65	Yes																													Present	30	Present	7	Present	2	Present	30	Absent
19953	AIX	1992	Yes	KG	Known, Specify	Rwemiyaga HCIII, Kezo	779222123	772490535	---	0	Yes																													Present	30	Absent		Present	30	Absent		Absent
19717	CNX	1994	Yes	S	Known, Specify	Masaka Hospital	---	750968465	---	66	Yes																													Absent		Present	3	Absent		Absent		Absent
20068	AUX	2001	Yes	WC	Known, Specify	Hoima referral Hospital but going to transfer to Rwanda after discharge	780290987	0713232078( Rwanda)	---	369	No	0	0	0	0	0	0	0	0	0	0	1	0	0	1	0	0	0	0	0	0	0	0	0	0	0	0	0	Yes	Absent		Present	60	Absent		Present	60	Absent
20424	HBX	1969	Yes	DC	Known, Specify	Villa Maria Hospital Masaka	752946751	753345993	---	261	No	0	0	0	0	0	0	0	0	0	0	0	0	0	0	0	0	0	0	0	0	0	0	0	0	1	0	0	Yes	Absent		Absent		Absent		Absent		Absent
18501	TSX	1979	Yes	NS	Known, Specify	Mild may Uganda	752101311	700659910	---	44	Yes																													Absent		Absent		Absent		Absent		Absent
23306	JNK	1979	Yes	NJ	Not Applicable		755944664	754914911	---	80	Yes																													Absent		Absent		Absent		Absent		Absent
23202	JKX	1977	Yes	SA	Not Applicable		---	741958536	---	89	Yes																													Absent		Present	7	Absent		Present	30	Absent
22923	LBX	1963	Yes	MD	Known, Specify	---	757855239	---	---	268	No	0	0	0	0	1	0	0	0	0	0	0	0	0	0	0	0	0	0	0	0	0	0	0	0	0	0	0	Yes	Absent		Absent		Present	60	Present	60	Absent
23477	JNX	2001	Yes	---	Known, Specify	Kisenyi Health Centre	756082988	---	---	498	Yes																													Absent		Present	14	Present	14	Present	14	Absent
23287	ANX	1996	Yes	---	Known, Specify	Nurture Africa Nansana	750773669	701032202	---	32	Yes																													Present	334	Present	5	Absent		Absent		Absent
22950	MAX	1990	Yes	AS	Known, Specify	Kisenyi Health Centre IV	77013452	777119889	---	106	Yes																													Absent		Present	14	Present	14	Present	14	Absent
23181	AWX	1975	Yes	WJ	Known, Specify	MRRH	---	782609757	---	388	No	0	0	0	0	0	0	0	0	0	0	0	0	0	1	0	0	0	0	0	0	0	0	0	0	0	0	0	Yes	Absent		Present	90	Present	90	Present	30	Absent
23545	NTX	1987	Yes	NF	Known, Specify	TASO Entebbe	75366591	755104557	752774216	95	Yes																													Present	14	Present	14	Present	14	Absent		Absent
23268	JKX	1983	Yes	---	Known, Specify	Kisenyi Health Centre IV	---	752656728	---	118	Yes																													Present		Present	7	Present	7	Absent		Absent
23415	FNX	1990	Yes	NG	Not Applicable		703968003	773928612	---	20	Yes																													Absent		Present	7	Absent		Absent		Absent
23059	RNX	1993	Yes	NF	Known, Specify	Gombe Hospital ( Uganda cares)	704121607	708029746	---	57	Yes																													Absent		Absent		Absent		Absent		Absent
21933	BGX	1987	Yes	NC	Unknown		773368722	776222735	---	108	Yes																													Absent		Present	90	Present	2	Present	5	Absent
23243	RKX	1982	Yes	NJP	Not Applicable		774102972	701668837	---	128	Yes																													Absent		Absent		Absent		Absent		Absent
21199	EKX	1955	Yes	KE	Known, Specify	Nsambya Hospital	772556634	772447338	---	20	Yes																													Absent		Absent		Absent		Absent		Absent
24576	SKY	2007	No
999997	fix	1991	Yes	sa	Known, Specify	kite	0	0		6	Yes																													Present	30	Present	3	Present	30	Present	7	Absent
999996	PNX	2001	Yes	KF	Known, Specify	MM	0	O	0	10	Yes																													Absent		Present	14	Absent		Present	60	Absent
999995	jtx	1981	Yes	0	Known, Specify		0	0		84	Yes																													Absent		Absent		Absent		Absent		Absent
999994	hex	1981	Yes	bn	Known, Specify	taso	774095802	0		199	Yes																													Present	30	Absent		Present	30	Present	30	Absent
999993	VKX	1975	Yes	0	Known, Specify	E	0	0		67	Yes																													Present	30	Present	30	Present	30	Present	30	Absent
999991	FSX	1951	Yes	MA	Known, Specify		0	0		46	Yes																													Absent		Present	4	Absent		Absent		Absent
999992	nox	1979	Yes	sr	Known, Specify		0	0		176	Yes																													Present	120	Present	120	Present	120	Absent		Absent
25728	tkx	1979	Yes	bj	Known, Specify		0	0		62	Yes																													Present	30	Present	30	Present	30	Present	30	Absent
24354	RMB	1984	Yes	MR	Known, Specify		0	0		161	Yes																													Present	90	Present	90	Present	90	Absent		Absent
20660	can	1996	Yes	bm	Known, Specify		0	0	0	19	Yes																													Present	90	Present	14	Present	90	Present	90	Absent
20810	fix	1984	Yes	ne	Known, Specify		0	0	0	621	No	0	0	0	0	0	1	0	0	0	0	0	0	0	0	0	0	0	0	0	0	0	0	0	0	0	0	0	Yes	Present	14	Present	7	Present	1	Present	14	Absent
20669	SCX	1989	Yes	AS	Known, Specify		0	0	0	17	Yes																													Present	7	Present	5	Present	2	Absent		Absent
23593	RKX	1974	Yes	M	Known, Specify		0	0	0	8	Yes																													Present	9999	Present	9999	Present	9999	Present	9999	Absent
26632	GSX	1982	Yes	sa	Known, Specify		0	0		69	Yes																													Present	60	Absent		Present	60	Present	60	Absent
26318	RMX	1974	Yes	KH	Known, Specify		0	0	0	119	Yes																													Present	180	Present	14	Absent		Absent		Absent
26478	EMX	1994	Yes	SW	Known, Specify		0	0		17	Yes																													Present	21	Present	21	Present	21	Present	21	Absent
16834	GNA	1975	Yes	MG	Known, Specify		0	0		161	Yes																													Absent		Absent		Absent		Absent		Absent
25777	VKX	1982	Yes	MA	Not Applicable		0	0	0	73	Yes																													Absent		Absent		Present	30	Absent		Absent
25737	EKX	1984	Yes	NJ	Known, Specify		0	0	0	6	Yes																													Present	60	Present	60	Present	60	Present	60	Absent
26745	JKX	1982	Yes	XX	Known, Specify		0	0		15	Yes																													Present	30	Present	30	Present	30	Present	30	Absent
26675	HAX	1987	Yes	AM	Known, Specify	0	0	0		50	Yes																													Absent		Absent		Absent		Absent		Absent
26604	BLX	1987	Yes	NM	Known, Specify		0	0		21	Yes																													Present	90	Present	90	Present	90	Present	90	Present	5
26803	GNX	1977	Yes	NM	Known, Specify		0	0		7	Yes																													Present	60	Present	60	Present	60	Present	60	Absent
26740	FSX	1962	Yes	BM	Known, Specify		0	0		34	Yes																													Present	180	Present	21	Absent		Present	120	Absent
25036	ONX	1985	Yes	ZC	Known, Specify		0	0		29	Yes																													Present	600	Present	2	Present	2	Present	2	Absent
26297	ANX	1975	Yes	NK	Known, Specify		0	0	0	168	Yes																													Absent		Present	14	Present	120	Present	120	Absent
26009	CKX	2000	Yes	SM	Known, Specify		0	0		31	Yes																													Present	180	Absent		Absent		Absent		Absent
26794	RLX	1975	Yes	NK	Known, Specify		0	0		170	Yes																													Present	21	Present	21	Present	21	Present	21	Absent
26462	NNX	1993	Yes	KA	Known, Specify		0	0		58	Yes																													Absent		Present	14	Absent		Absent		Absent
26864	ANX	1980	Yes	NA	Known, Specify		0	0	0	49	Yes																													Absent		Present	5	Absent		Absent		Absent
20698	DKX	1989	Yes	OB	Known, Specify		0	0		216	No	0	0	0	0	0	0	0	0	0	0	0	0	0	0	0	0	1	0	0	0	0	0	0	0	0	0	0	Yes	Absent		Absent		Absent		Absent		Absent
20641	RKX	1981	Yes	TP	Known, Specify		0	0		3	Yes																													Absent		Present	7	Present	7	Absent		Absent
20829	JNX	1999	Yes	NJ	Known, Specify		0	0		58	Yes																													Absent		Present	30	Absent		Absent		Absent
25847	SMX	1992	Yes	NK	Known, Specify		0	0		19	Yes																													Present	3	Present	3	Absent		Absent		Absent
25117	LNX	1981	Yes	NA	Known, Specify		0	0		194	Yes																													Present	14	Present	14	Present	14	Present	14	Absent
25700	WKX	1988	Yes	NH	Not Applicable		0	0	0	106	Yes																													Absent		Absent		Present	14	Present	14	Absent
19889	ANX	1981	Yes	AS	Known, Specify		0	0		74	Yes																													Absent		Absent		Absent		Present	30	Absent
22873	HNM	1965	Yes	SK	Known, Specify		0	0		77	Yes																													Present	30	Present	14	Present	14	Present	14	Absent
26833	Hkx	1992	Yes	NS	Unknown		999999999	703456831		0	Yes																													Present	90	Present	90	Present	90	Present	90	Absent
26602	BMX	2001	Yes	RF	Known, Specify	Kisenyi HC IV	9999999999	709912805		0	Yes																													Present	90	Present	3	Absent		Absent		Absent
26696	AKX	1982	Yes	NC	Known, Specify	Mukono dispensary	774168863	701686644		56	Yes																													Absent		Present	14	Absent		Absent		Absent
26809	FLX	1998	Yes	FLX	Known, Specify	Uganda cares Kamwokya	779640502	772846784		98	Yes																													Absent		Present	5	Absent		Absent		Absent
26361	BKX	1990	Yes	SF	Not Applicable		0	708914869		217	No	0	0	0	0	0	0	0	0	0	0	0	0	0	1	0	0	0	0	0	0	0	0	0	0	0	0	0	Yes	Present	90	Absent		Present	21	Present	21	Absent
25455	MMX	1974	Yes	AM	Known, Specify	Nsambya St.Francis	999999999	757658745		112	Yes																													Present	180	Present	14	Present	90	Present	90	Absent
26507	BOX	1996	Yes	INA	Unknown		771335705	770935420		27	Yes																													Present	22	Present	21	Present	21	Present	21	Absent
20582	TNX	1969	Yes	SE	Known, Specify		0	0	0	170	Yes																													Absent		Present	14	Absent		Absent		Absent
20473	MSX	1994	Yes	TR	Known, Specify		0	0		9999	No	0	1	0	0	0	0	1	0	0	0	0	0	0	0	0	0	0	0	0	0	0	0	0	0	0	0	0	Yes	Present	120	Absent		Present	7	Absent		Absent
20916	JNX	1995	Yes	NM	Known, Specify		0	0		291	No	0	0	0	0	0	0	0	0	0	0	0	0	0	1	0	0	0	0	0	0	0	0	0	0	0	0	0	Yes	Absent		Present	30	Present	30	Present	30	Absent
23800	RAX	1982	Yes	N0	Known, Specify		0	0	0	44	Yes																													Present	30	Present	14	Absent		Present	14	Absent
23893	DBX	1982	Yes	MJ	Known, Specify		0	0		3	Yes																													Absent		Present	14	Present	14	Present	14	Absent
23635	ESX	1990	Yes	SD	Known, Specify		0	0		178	Yes																													Absent		Present	30	Absent		Absent		Absent
26497	SGX	1995	Yes	MB	Not Applicable		0	776676142		220	No	0	0	0	0	0	0	0	0	0	0	0	0	0	1	0	0	0	0	0	0	0	0	0	0	0	0	0	Yes	Absent		Absent		Absent		Absent		Absent
23913	KKX	1972	Yes	MS	Known, Specify		0	0		0	Yes																													Absent		Absent		Absent		Absent		Absent
26790	CKX	1987	Yes	NK	Known, Specify		752151445	nk		31	Yes																													Absent		Present	7	Absent		Absent		Absent
26525	GMH	1982	Yes	AB	Known, Specify		0	0	0	5	Yes																													Present	90	Present	90	Present	90	Absent		Absent
21592	JOX	1968	Yes	AG	Known, Specify		0	0	0	23	Yes																													Absent		Absent		Absent		Absent		Absent
15689	HNX	1985	Yes	NJ	Known, Specify		0	0	0	122	Yes																													Absent		Absent		Absent		Absent		Absent
20780	FKX	1989	Yes	ME	Known, Specify		0	0	0	185	Yes																													Absent		Present	30	Present	30	Absent		Absent
24007	KMX	1997	Yes	BJ	Known, Specify		0	0	0	4	Yes																													Present	90	Present	7	Absent		Absent		Absent
23549	PKX	1993	Yes	KR	Known, Specify		0	0	0	293	Yes																													Present	90	Present	30	Present	30	Present	30	Absent
23894	MMA	1968	Yes	NJ	Known, Specify		0	0	0	171	Yes																													Absent		Absent		Absent		Absent		Absent
23858	AWX	1990	Yes	WE	Known, Specify		0	0	0	52	Yes																													Present	60	Present	30	Present	30	Present	30	Absent
18800	JNX	1997	Yes	NJ	Known, Specify		0	0		66	Yes																													Absent		Absent		Absent		Absent		Absent
23547	MNX	1990	Yes	MG	Known, Specify		0	0	0	23	Yes																													Present		Present		Present		Present		Absent
26595	IKX	1981	Yes	NM	Known, Specify		0	0	0	199	Yes																													Absent		Present	30	Absent		Absent		Absent
23891	SEX	1979	Yes	NK	Not Applicable		0	0	0	199	No	0	0	1	0	0	0	0	0	1	0	0	0	0	0	1	0	0	0	0	0	0	0	0	0	0	0	0	Yes	Present	30	Present	30	Present	30	Absent		Absent
19906	GNX	1987	Yes	NS	Known, Specify		0	0	0	172	Yes																													Absent		Absent		Present	7	Present	7	Absent
26144	YNX	1957	Yes	NR	Known, Specify	ISS CLINIC - MULAGO	999999	0754982799 978542413 0751076886		104	Yes																													Absent		Present	7	Present	7	Present	7	Absent
9845	ZMX	1962	Yes	CN and MC	Known, Specify	NSANGI HEALTH CENTRE IV	0	0779745896 07034311917 0700427940		140	Yes																													Absent		Absent		Absent		Absent		Absent
26402	BWX	1990	Yes	NR	Not Applicable		700433725	0756951339 0708019853 0704532512		291	No	0	0	0	0	1	0	0	0	0	0	0	1	0	0	0	0	0	0	0	0	0	0	0	0	0	0	0	Yes	Present	90	Absent		Present	60	Present	60	Present	1
26356	ANX	1990	Yes	KR	Known, Specify	UGANDA CARES, KASENYI	0	0714287301 0704643006		136	Yes																													Absent		Absent		Absent		Absent		Present	60
26023	KFX	1960	Yes	XXX	Known, Specify	WATUBBA HEALTH CENTRE III	751432466	0758661244 0774887029		0	Yes																													Present		Absent		Absent		Present		Absent
26228	JSX	1986	Yes	XXX	Not Applicable		782291338	0755247433 0704450422		382	No	0	0	0	0	0	0	0	0	0	0	0	0	0	1	0	0	0	0	0	0	0	0	0	0	0	0	0	Yes	Absent		Absent		Absent		Present	60	Absent
26191	BKX	1986	Yes	NT	Unknown		753834554	750943911		97	Yes																													Present	60	Present	60	Present	60	Absent		Absent
26067	PMX	1977	Yes	KP	Not Applicable		999999	0777662942 0700407640		15	Yes																													Present	14	Present	14	Present	14	Present	14	Absent
26153	FBX	1992	Yes	NM	Known, Specify	UGANDA CARES, KAMWOKYA	756724684	0781435015 0706609691 0784446064		0	Yes																													Absent		Absent		Absent		Absent		Absent
26088	ANX	1973	Yes	MS	Known, Specify	ALIVE, NAMUWONGO	999999	078090155 0755323551		89	Yes																													Present	7	Present	7	Present	7	Present	7	Absent
25761	SMX	1976	Yes	NH	Not Applicable		0756600007 0752660007	741738402		429	No	0	0	0	0	0	0	0	0	0	0	0	0	0	1	0	1	0	0	0	0	0	0	0	0	0	0	0	Yes	Present	90	Present	90	Present	90	Present	90	Absent
25710	JNX	1986	Yes	XXX	Known, Specify	UGANDA CARES KAMWOKYA	XXX	752415142		0	Yes																													Present	14	Present	14	Present	14	Present	14	Absent
24920	JNX	1987	Yes	NA	Not Applicable		0774584505 0706165388	078346610 0700344871		105	Yes																													Absent		Absent		Absent		Absent		Absent
24750	AMX	1989	Yes	XXX	Known, Specify	UGANDA CARES, LUKAYA	999999	0707114047 0777687418		0	Yes																													Present	90	Present	5	Present	7	Present	7	Absent
24884	DKX	1992	Yes	AK	Not Applicable		999999	0785363766 0758507547		0	Yes																													Present	30	Present	30	Present	30	Absent		Absent
24200	TMX	1958	Yes	BR	Known, Specify	KISENYI HEALTH CENTER	999999	709558466		202	No	0	0	0	0	0	0	0	0	0	0	0	0	0	0	0	0	0	0	0	0	0	0	0	0	1	0	0	Yes	Present		Absent		Absent		Absent		Absent
24676	SKY	2007	Yes	NF	Not Applicable		999999	0754687771 0786886569		24	Yes																													Present	0	Absent		Absent		Present	21	Absent
25929	JKX	1965	Yes	NA	Known, Specify	NAKASEKE HEALTH CENTRE V	0	074433020 0752330811		83	Yes																													Present	90	Present	90	Present	90	Present	90	Absent
25913	ANX	1972	Yes	NJ	Known, Specify	KABUBBU HEALTH CENTRE III	0787359310 070987459	778290740		20	Yes																													Present	180	Present	180	Present	180	Present	180	Absent
25726	BNX	1994	Yes	AM	Not Applicable		754328335	752731914		109	Yes																													Present	30	Present	30	Present	30	Absent		Absent
25958	FLX	1982	Yes	KM	Not Applicable		702281210	07051430009 0751930374		29	Yes																													Present	999999	Present		Present		Present		Absent
308425	MBX	1990	Yes	MN	Known, Specify		0	0		865	No	0	0	0	0	0	0	0	0	1	0	0	0	0	0	0	0	0	0	0	0	0	0	0	0	0	0	0	Yes	Present	30	Absent		Absent		Present	14	Absent
25211	HNX	1999	Yes	BM	Known, Specify		0	0		0	Yes																													Present	60	Present	60	Present	60	Present	60	Absent
25940	HNX	1998	Yes	NM	Known, Specify		0	0		178	Yes																													Present	180	Present	180	Present	180	Present	180	Absent
24581	JMX	1977	Yes	YJ	Known, Specify		0	0		167	Yes																													Present	180	Absent		Absent		Present	180	Absent
24138	ENX	1987	Yes	NS	Known, Specify		0	0		671	No	0	0	0	0	1	0	1	0	0	0	0	0	0	0	0	0	0	0	0	0	0	0	0	0	0	0	0	Yes	Absent		Present	30	Present	30	Present	30	Absent
[truncated: 138 more columns]
