# Supplementary material for: Clinical characteristics and morbidity among hospitalized adults with advanced HIV disease in Uganda during ‘test and treat’ era
Source: PLOS Glob Public Health. 2023 Oct 18;3(10):e0002457. doi: 10.1371/journal.pgph.0002457 (PMC10584089; doi:10.1371/journal.pgph.0002457)
Supplement: S1 File — (DO) [file pgph.0002457.s002.do]

*checking for duplicate, triplicates etc based on IP No*
. encode HospitalNumber, gen (IPNo)
. sort IPNo 
. quietly by IPNo:  gen dup = cond(_N==1,0,_n)
. tab dup
 drop if dup>1
  *generating hospital stay from admission & d/c dates*
. gen hospSTAY =  DateofDischarge-DateofAdmission
*generating ART history (naive vs experienced)*
 encode  HasthepatienteverstartedAR, gen (ARThx)
. tab ARThx
 *generating duration on ART from admission date and art initiation dates*
gen Duration_ART =  DateofAdmission-WhendidthepatienttakeARVs
encode  VitalStatusatDischarge, gen (hosp_outcome)
tab hosp_outcome
gen postdischarge_outcome= ""
 gen today_date=date("`c(current_date)'","DMY")
gen age = round((today_date - DateofBirthddmmyyyy)/365.25,0.1)
 sum age, detail
 encode  Sex, gen(sex)
tab sex
encode  Educationlevel, gen(educLevel)
tab educLevel
 encode  Primarycaregiverwhileadmitt, gen (caretaker)
tab caretaker
gen attendant=""
replace attendant="none" if caretaker==3
 replace attendant="family" if caretaker==2
 replace attendant="family" if caretaker==4
  replace attendant="other" if caretaker==1
list  DC if  caretaker==1
 encode  WasthepatientscreenedforC, gen (OIscreen)
  encode  ResultsforCryptococcalAntig, gen (CrAgscreen)
  encode  ResultsforTBscreeningprior, gen (TBscreen)
 gen CRAGstatus= ""
 replace CRAGstatus= "screenedNEG" if CrAgscreen==1
 replace CRAGstatus= "screenedPOS" if CrAgscreen==2
 replace CRAGstatus= "NOTscreened" if CrAgscreen==3
  replace CRAGstatus= "NOTscreened" if CrAgscreen==.
  tab CRAGstatus
   gen TBscreenSTATUS=""
   replace  TBscreenSTATUS="screenedNEG" if  TBscreen==2
   replace  TBscreenSTATUS="screenedNEG" if  TBscreen==3
    replace  TBscreenSTATUS="screenedPOS" if  TBscreen==1
	replace  TBscreenSTATUS="screenedPOS" if  TBscreen==4
	 replace  TBscreenSTATUS="NOTscreened" if  TBscreen==.
	  tab  TBscreenSTATUS
	   encode  OralThrush, gen (thrush)

. tab thrush
 destring  Temperature, gen (temp)
  destring  GCS_score, gen (gcs)
 gen GCSless15= ""
  replace GCSless15= "alteredMENTALstate" if gcs<15
  replace GCSless15= "oriented" if gcs==15
  tab  GCSless15
   destring  RespiratoryRate, gen (RR)
   gen qsofaRR=.
replace qsofaRR=1 if RR>=22
 replace qsofaRR=0 if RR<22
gen qsofaAMS=.
 replace  qsofaAMS=1 if gcs<15
 replace  qsofaAMS=0 if gcs==15
 gen qsofaBP=.
 replace  qsofaBP=1 if systolic<100
  replace  qsofaBP=0 if systolic>=100
  gen QSOFA = qsofaRR+ qsofaAMS + qsofaBP
   gen sofascore=""
    replace  sofascore = "greaterorequals2" if  QSOFA>=2 & QSOFA<.
replace  sofascore = "less2" if  QSOFA<2
tab  sofascore
destring Hb, gen (hb)
 sum hb, detail
 destring  PlateletCount, gen (plts)
 sum plts, detail
  destring  PlateletCount, gen (plts)
  sum plts, detail
  destring  AbsoluteCD4count, gen (CD4count)
  sum CD4count, detail
   destring  SerumAlbumin, gen (Alb)
    destring  SerumCreA, gen (crea)
	sum age if  ARThx==1, detail
	 sum age if  ARThx==2, detail
	 tab  ARThx sex, row
	  tab  ARThx educLevel, row
	   tab  ARThx attendant, row
	   tab  ARThx CRAGstatus,  row
	   tab  ARThx TBscreenSTATUS, row
	    tab  ARThx thrush, row
		 sum temp if ARThx==1, detail
		   sum temp if ARThx==2, detail
		   count if gcs<15 & ARThx==1

. count if gcs<15 & ARThx==2
tab ARThx
 sum hb if ARThx==1, detail

 sum hb if ARThx==2, detail
  sum  ANC if ARThx==1, detail
   sum  ANC if ARThx==2, detail
   
. sum plts if ARThx==1, detail

. sum plts if ARThx==2, detail
 sum crea if ARThx==1, detail
  sum crea if ARThx==2, detail
   sum Alb if ARThx==1, detail
    sum Alb if ARThx==2, detail
	sum CD4count if ARThx==1, detail
	sum CD4count if ARThx==2, detail
	destring  Weightkgs, gen (weight)
	 sum weight, detail
	 sum weight if ARThx==1, detail
	  sum weight if ARThx==2, detail
	   tab  Weightloss
	   
	    gen awarestatus=""
		replace awarestatus = "No" if  HIVstatusknownpriortocurre =="No"
		replace awarestatus = "No" if  HIVstatusknownpriortocurre =="Yes" & howlongAWARE<14
		 replace awarestatus = "yes" if  HIVstatusknownpriortocurre =="Yes" & howlongAWARE>=14
		 gen howlongAWARE= DateofAdmission-Ifyeswhenwasthepatientfi
		 tab  Wherewasthepatientfirstte if awarestatus=="yes" & ARThx==1
		 sum howlongAWARE if ARThx==1 & awarestatus=="yes", detail
		  gen ARTduration= (DateofAdmission-WhendidthepatienttakeARVs)/(365/12)
		   gen ARTduration= (DateofAdmission-WhendidthepatienttakeARVs)/(365/12)
		   gen ARTdurationCAT=""
		   replace ARTdurationCAT="lessTHREE" if ARTduration<3
		    replace ARTdurationCAT="threeTOsix" if ARTduration>=3 & ARTduration<6
.  replace ARTdurationCAT="greaterSIX" if ARTduration>=6 & ARTduration<.
tab ARTdurationCAT
tab   Hasthepatientnowdefaulted
tab  Hasthepatientnowdefaulted Hasthepatientrecentlywith, row
tab  ARTdurationCAT sex, chi2
 tab  ARTdurationCAT treatment_monitoringarv_firstDT, exact
  gen PIbased=""
   replace PIbased="yes" if  treatment_monitoringarv_firstAT==1
   replace PIbased="yes" if  treatment_monitoringarv_firstLP ==1
   
. replace PIbased="no" if  ARThx==2 & PIbased==""
 kwallis CD4count, by(durationART)
 sum CD4count if  durationART==1, detail
  replace diagnosis1 = "AlcoholCNS" if  aDiagnosisatDischarge == "Alcohol intoxication"
diagnosis1 was str1 now str10
. replace diagnosis1 = "AlcoholCNS" if  aDiagnosisatDischarge == "Alcohol withdrawal"
. replace diagnosis1 = "Liver Cirrhosis" if  aDiagnosisatDischarge == "Alcoholic Liver Cirrhosis"
diagnosis1 was str10 now str15
. replace diagnosis1 = "Liver Cirrhosis" if  aDiagnosisatDischarge == "Liver Cirrhosis"
. replace diagnosis1 = "Liver Cirrhosis" if  aDiagnosisatDischarge == "Liver cirrhosis"
. replace diagnosis1 = "Mucosal candidiasis" if  aDiagnosisatDischarge == "Oral candidiasis"
.  replace diagnosis1 = "Mucosal candidiasis" if  aDiagnosisatDischarge == "Oral candidaisis"
.  replace diagnosis1 = "Mucosal candidiasis" if  aDiagnosisatDischarge == "oesophageal candidiasis"
.  replace diagnosis1 = "CAP" if  aDiagnosisatDischarge == "Bronchopneumonia"
. replace diagnosis1 = "BacterialInfections" if  diagnosis1 == "Bronchopneumonia"
. . replace diagnosis1 = "BacterialInfections" if  diagnosis1 == "CAP"
. replace diagnosis1 = "BacterialInfections" if  aDiagnosisatDischarge == "Sepsis"
.  replace diagnosis1 = "BacterialInfections" if  aDiagnosisatDischarge == "UTI"
.  replace diagnosis1 = "BacterialInfections" if  aDiagnosisatDischarge == "Empyema Thoracis"
. replace diagnosis1 = "BacterialInfections" if  aDiagnosisatDischarge == "Empyema thoracis"
. replace diagnosis1 = "Mucosal candidiasis" if  aDiagnosisatDischarge == "Esophageal candidiasis"
. replace diagnosis1 = "Mucosal candidiasis" if  aDiagnosisatDischarge == "Esophageal Candidiasis"
.  replace diagnosis1 = "BacterialInfections" if  aDiagnosisatDischarge == "Aspiration pneumonia"
.  replace diagnosis1 = "Chronic Diarrhoea" if  aDiagnosisatDischarge == "Chronic Diarrhoea"
. replace diagnosis1 = "Chronic Diarrhoea" if  aDiagnosisatDischarge == "Chronic diarrhoea"
. replace diagnosis1 = "CCM" if  aDiagnosisatDischarge == "Cryptoccoal Meningitis"
.  replace diagnosis1 = "CCM" if  aDiagnosisatDischarge == "Cryptococcal Meningitis"
. replace diagnosis1 = "CCM" if  aDiagnosisatDischarge == "Cryptococcal  Meningitis"
. replace diagnosis1 = "CCM" if  aDiagnosisatDischarge == "Cryptococcal Meningitis "
.  replace diagnosis1 = "CCM" if  aDiagnosisatDischarge == "Cryptococcal Meninigitis "
. replace diagnosis1 = "CCM" if  aDiagnosisatDischarge == "Cryptococcal Meninigitis"
. replace diagnosis1 = "Antigenemia" if  aDiagnosisatDischarge == "Cryptococcal antigenemia"
.  replace diagnosis1 = "Antigenemia" if  aDiagnosisatDischarge == "Cryptococcal antigenenia"
. replace diagnosis1 = "CCM" if  aDiagnosisatDischarge == "Cryptococcal meningitis"
. replace diagnosis1 = "CCM" if  aDiagnosisatDischarge == "Cryptococcoal meningitis"
 replace diagnosis1 = "AKI" if  aDiagnosisatDischarge == "Acute Kidney Injury"
. replace diagnosis1 = "DILI" if  aDiagnosisatDischarge == "DILI"
. replace diagnosis1 = "TB" if  aDiagnosisatDischarge == "Disseminated TB"
. replace diagnosis1 = "TB" if  aDiagnosisatDischarge == "Extrapulmonary TB"
. replace diagnosis1 = "TB" if  aDiagnosisatDischarge == "MDRTB"
. replace diagnosis1 = "TB" if  aDiagnosisatDischarge == "MDR TB"
. replace diagnosis1 = "TB" if  aDiagnosisatDischarge == "Pulmonary TB"
. replace diagnosis1 = "TB" if  aDiagnosisatDischarge == "TB Abdominal"
. replace diagnosis1 = "TB" if  aDiagnosisatDischarge == "TB Menigitis"
. replace diagnosis1 = "TB" if  aDiagnosisatDischarge == "TB Meningitis"
. replace diagnosis1 = "TB" if  aDiagnosisatDischarge == "TB Pleura"
. replace diagnosis1 = "BacterialInfections" if  aDiagnosisatDischarge == "Pelvic Inflammatory disease"
. replace diagnosis1 = "Unspecified Encephalopathy" if  aDiagnosisatDischarge == "HIV encephalopathy"
. replace diagnosis1 = "Unspecified Encephalopathy" if  aDiagnosisatDischarge == "HIV induced psychosis"
. replace diagnosis1 = "Unspecified Encephalopathy" if  aDiagnosisatDischarge == "Viral encephalitis"
.  replace diagnosis1 = "Unspecified Encephalopathy" if  aDiagnosisatDischarge == "Viral meningoencephalitis"
. replace diagnosis1 = "CCM" if  aDiagnosisatDischarge == "cryptococcal Meningitis"
. replace diagnosis1 = "HIV wasting syndrome" if  aDiagnosisatDischarge == "HIV wasting syndrome"
. replace diagnosis1 = "CKD" if  aDiagnosisatDischarge == "HIVAN"
. replace diagnosis1 = "CKD" if  aDiagnosisatDischarge == "Chronic Kidney Disease"
. replace diagnosis1 = "Toxo" if  aDiagnosisatDischarge == "CNS Toxoplasmosis"
. replace diagnosis1 = "Toxo" if  aDiagnosisatDischarge == "CNS toxoplasmosis"
. replace diagnosis1 = "KS" if  aDiagnosisatDischarge == "Kaposi sarcoma"
. replace diagnosis1 = "KS" if  aDiagnosisatDischarge == " Kaposi sarcoma"
. . replace diagnosis1 = "KS" if  aDiagnosisatDischarge == "Kaposi  sarcoma"
. . replace diagnosis1 = "PCP" if  aDiagnosisatDischarge == " Pneumocystis Pneumonia"
. replace diagnosis1 = "PCP" if  aDiagnosisatDischarge == " Pneumocystis  Pneumonia"
. replace diagnosis1 = "PCP" if  aDiagnosisatDischarge == " Pneumocystis pneumonia"
.  replace diagnosis1 = "PCP" if  aDiagnosisatDischarge == "Pneumocystis  Pneumonia"
. replace diagnosis1 = "PCP" if  aDiagnosisatDischarge == "Pneumocystis pneumonia"
. replace diagnosis1 = "PCP" if  aDiagnosisatDischarge == "Pneumocystis  pneumonia"
. replace diagnosis1 = "PostTBLung" if  aDiagnosisatDischarge == " Post TB lung disease"
.  replace diagnosis1 = "PostTBLung" if  aDiagnosisatDischarge == "Post TB lung disease"
 replace diagnosis1 = "Unspecified Encephalopathy" if  aDiagnosisatDischarge == "Space Occupying Lesion"
. replace diagnosis1 = "Other" if  aDiagnosisatDischarge == "Upper GI Bleeding"
.  replace diagnosis1 = "Other" if  aDiagnosisatDischarge == "Sickle Cell Disease"
.  replace diagnosis1 = "Other" if  aDiagnosisatDischarge == "SJS"
.  replace diagnosis1 = "Other" if  aDiagnosisatDischarge == "Peripheral arterial disease"
.  replace diagnosis1 = "Other" if  aDiagnosisatDischarge == "Parkinson's disease"
.  replace diagnosis1 = "Other" if  aDiagnosisatDischarge == "Upper PML"
.  replace diagnosis1 = "Other" if  aDiagnosisatDischarge == "PML"
.  replace diagnosis1 = "Other" if  aDiagnosisatDischarge == "Herpes Zoster"
.  replace diagnosis1 = "Other" if  aDiagnosisatDischarge == "Hepatitis B"
.  replace diagnosis1 = "Other" if  aDiagnosisatDischarge == "HSV dermatitis"
.  replace diagnosis1 = "Other" if  aDiagnosisatDischarge == "Aspiration Pneumonia"
. replace diagnosis1 = "Other" if  aDiagnosisatDischarge == "Aspiration pneumonia"
. replace diagnosis1 = "Other" if  aDiagnosisatDischarge == "Advanced Ca Cervix"
. replace diagnosis1 = "Malaria" if  aDiagnosisatDischarge == "Severe Malaria"
. replace diagnosis1 = "Malaria" if  aDiagnosisatDischarge == "Severe malaria"


		


	  
