# Supplementary material for: Clinical characteristics and morbidity among hospitalized adults with advanced HIV disease in Uganda during ‘test and treat’ era
Source: PLOS Glob Public Health. 2023 Oct 18;3(10):e0002457. doi: 10.1371/journal.pgph.0002457 (PMC10584089; doi:10.1371/journal.pgph.0002457)
Supplement: S2 File — (XLSX) [file pgph.0002457.s003.xlsx]

## Sheet: Sheet1
Tuberculosis	61.1
Cryptococcal Meningitis	20.6
Mucosal Candidiasis	16.1
Bacterial Infections	15
Renal Dysfuntion	7.9
Chronic Diarrhoea	6.5
Drug Induced Liver Injury	5.9
Kaposi's Sarcoma	5.1
Aspiration Pneumonia	4.5
Acute Diarrhoea	4.2
*Liver Disease	4.2
Toxoplasmosis	3.7
Unspecified Encephalopathy	3.7
Malaria	3.4
Alcoholic Intoxication/ Withdrawal	3.4
HIV Wasting Syndrome	2.8
Cardio-vascular Disease	2.3
Pneumocystis Pneumonia	2
Cryptococcal Antigenemia	1.7
*Cancer	1.7
Post TB Lung Disease	1.4
Diabetes Mellitus	1.1
Deep Venous Thrombosis	1.1
PML	1.1
Other	14.2

## Sheet: Transformed Data
	IMPORTANT DETAIL
	In order to insert a suggestion that uses a PivotTable or formula, your data was organised in columns with a single header row.
		Field1	Field2
		Tuberculosis	61.1
		Cryptococcal Meningitis	20.6
		Mucosal Candidiasis	16.1
		Bacterial Infections	15
		Renal Dysfuntion	7.9
		Chronic Diarrhoea	6.5
		Drug Induced Liver Injury	5.9
		Kaposi" Sarcoma	5.1
		Aspiration Pneumonia	4.5
		Acute Diarrhoea	4.2
		*Liver Disease	4.2
		Toxoplasmosis	3.7
		Unspecified Encephalopathy	3.7
		Malaria	3.4
		Alcoholic Intoxication/ Withdrawal	3.4
		HIV Wasting Syndrome	2.8
		Cardio-vascular Disease	2.3
		Pneumocystis Pneumonia	2
		Cryptococcal Antigenemia	1.7
		*Cancer	1.7
		Post TB Lung Disease	1.4
		Diabetes Mellitus	1.1
		Deep Venous Thrombosis	1.1
		PML	1.1
		Other	14.2

## Sheet: Suggestion1
Row Labels	Sum of Field2
Tuberculosis	61.1
Cryptococcal Meningitis	20.6
Mucosal Candidiasis	16.1
Bacterial Infections	15
Other	14.2
Renal Dysfuntion	7.9
Chronic Diarrhoea	6.5
Drug Induced Liver Injury	5.9
Kaposi" Sarcoma	5.1
Aspiration Pneumonia	4.5
Acute Diarrhoea	4.2
*Liver Disease	4.2
Toxoplasmosis	3.7
Unspecified Encephalopathy	3.7
Malaria	3.4
Alcoholic Intoxication/ Withdrawal	3.4
HIV Wasting Syndrome	2.8
Cardio-vascular Disease	2.3
Pneumocystis Pneumonia	2
Cryptococcal Antigenemia	1.7
*Cancer	1.7
Post TB Lung Disease	1.4
Diabetes Mellitus	1.1
Deep Venous Thrombosis	1.1
PML	1.1
Grand Total	194.7
